# Supplementary material for: Optimizing Tobacco Advertising Bans in Seven Latin American Countries: Microsimulation Modeling of Health and Financial Impact to Inform Evidence-Based Policy
Source: Int J Environ Res Public Health. 2021 May 11;18(10):5078. doi: 10.3390/ijerph18105078 (PMC8151006; doi:10.3390/ijerph18105078)
Supplement: Supplementary file 1 [file ijerph-18-05078-s001.zip]

Archive with 1 entries (1 files):
- ijerph-1164672-supplementary.pdf
